# Supplementary material for: NF-κB-Inducing Kinase Is Essential for Effective c-Rel Transactivation and Binding to the Il12b Promoter in Macrophages
Source: Biology (Basel). 2025 Jan 3;14(1):33. doi: 10.3390/biology14010033 (PMC11760456; doi:10.3390/biology14010033)
Supplement: Supplementary file 1 [file biology-14-00033-s001.zip]

Archive with 1 entries (1 files):
- biology-3356810-supplementary.pdf
